# Supplementary material for: Caspase-Dependent HMGB1 Release from Macrophages Participates in Peripheral Neuropathy Caused by Bortezomib, a Proteasome-Inhibiting Chemotherapeutic Agent, in Mice
Source: Cells. 2021 Sep 27;10(10):2550. doi: 10.3390/cells10102550 (PMC8533714; doi:10.3390/cells10102550)
Supplement: Supplementary file 1 [file cells-10-02550-s001.zip]

Archive with 1 entries (1 files):
- cells-1345510-supplementary.pdf
